# Supplementary material for: Modulation of tonotopic ventral medial geniculate body is behaviorally relevant for speech recognition
Source: eLife. 2019 Aug 27;8:e44837. doi: 10.7554/eLife.44837 (PMC6711666; doi:10.7554/eLife.44837)
Supplement: Figure 5—source data 1. [file elife-44837-fig5-data1.tds]

	sub	run	spe_spk	vow_con	hit	miss	total
0	sub-01	1	0	0	22	12	34
1	sub-01	1	0	1	24	11	35
2	sub-01	1	1	0	30	4	34
3	sub-01	1	1	1	29	4	33
4	sub-01	2	0	0	23	11	34
5	sub-01	2	0	1	25	9	34
6	sub-01	2	1	0	34	0	34
7	sub-01	2	1	1	31	3	34
8	sub-01	3	0	0	25	9	34
9	sub-01	3	0	1	25	7	32
10	sub-01	3	1	0	34	1	35
11	sub-01	3	1	1	35	1	36
12	sub-01	4	0	0	31	5	36
13	sub-01	4	0	1	28	7	35
14	sub-01	4	1	0	36	0	36
15	sub-01	4	1	1	32	4	36
16	sub-01	5	0	0	28	4	32
17	sub-01	5	0	1	30	2	32
18	sub-01	5	1	0	36	0	36
19	sub-01	5	1	1	29	4	33
20	sub-02	1	0	0	19	14	33
21	sub-02	1	0	1	25	9	34
22	sub-02	1	1	0	35	1	36
23	sub-02	1	1	1	31	4	35
24	sub-02	2	0	0	23	8	31
25	sub-02	2	0	1	30	5	35
26	sub-02	2	1	0	33	2	35
27	sub-02	2	1	1	30	6	36
28	sub-02	3	0	0	30	4	34
29	sub-02	3	0	1	29	6	35
30	sub-02	3	1	0	34	1	35
31	sub-02	3	1	1	31	3	34
32	sub-02	4	0	0	23	11	34
33	sub-02	4	0	1	28	5	33
34	sub-02	4	1	0	33	2	35
35	sub-02	4	1	1	32	4	36
36	sub-02	5	0	0	26	8	34
37	sub-02	5	0	1	30	4	34
38	sub-02	5	1	0	32	4	36
39	sub-02	5	1	1	32	2	34
40	sub-03	1	0	0	24	10	34
41	sub-03	1	0	1	26	8	34
42	sub-03	1	1	0	31	4	35
43	sub-03	1	1	1	28	8	36
44	sub-03	2	0	0	25	9	34
45	sub-03	2	0	1	25	8	33
46	sub-03	2	1	0	29	6	35
47	sub-03	2	1	1	31	4	35
48	sub-03	3	0	0	24	10	34
49	sub-03	3	0	1	24	10	34
50	sub-03	3	1	0	34	2	36
51	sub-03	3	1	1	30	4	34
52	sub-03	4	0	0	27	7	34
53	sub-03	4	0	1	20	12	32
54	sub-03	4	1	0	27	9	36
55	sub-03	4	1	1	29	6	35
56	sub-03	5	0	0	24	11	35
57	sub-03	5	0	1	21	14	35
58	sub-03	5	1	0	33	3	36
59	sub-03	5	1	1	30	6	36
60	sub-04	1	0	0	26	7	33
61	sub-04	1	0	1	26	9	35
62	sub-04	1	1	0	35	0	35
63	sub-04	1	1	1	34	1	35
64	sub-04	2	0	0	32	2	34
65	sub-04	2	0	1	29	4	33
66	sub-04	2	1	0	30	3	33
67	sub-04	2	1	1	35	1	36
68	sub-04	3	0	0	28	5	33
69	sub-04	3	0	1	30	5	35
70	sub-04	3	1	0	32	3	35
71	sub-04	3	1	1	35	1	36
72	sub-04	4	0	0	31	2	33
73	sub-04	4	0	1	31	4	35
74	sub-04	4	1	0	33	3	36
75	sub-04	4	1	1	34	1	35
76	sub-04	5	0	0	26	7	33
77	sub-04	5	0	1	24	11	35
78	sub-04	5	1	0	34	2	36
79	sub-04	5	1	1	32	4	36
80	sub-05	1	0	0	17	14	31
81	sub-05	1	0	1	26	8	34
82	sub-05	1	1	0	31	5	36
83	sub-05	1	1	1	31	3	34
84	sub-05	2	0	0	21	14	35
85	sub-05	2	0	1	23	11	34
86	sub-05	2	1	0	34	2	36
87	sub-05	2	1	1	30	5	35
88	sub-05	3	0	0	22	12	34
89	sub-05	3	0	1	24	8	32
90	sub-05	3	1	0	32	4	36
91	sub-05	3	1	1	32	4	36
92	sub-05	4	0	0	28	8	36
93	sub-05	4	0	1	22	11	33
94	sub-05	4	1	0	32	2	34
95	sub-05	4	1	1	32	1	33
96	sub-05	5	0	0	25	10	35
97	sub-05	5	0	1	28	6	34
98	sub-05	5	1	0	34	1	35
99	sub-05	5	1	1	36	0	36
100	sub-06	1	0	0	22	11	33
101	sub-06	1	0	1	25	8	33
102	sub-06	1	1	0	31	3	34
103	sub-06	1	1	1	31	4	35
104	sub-06	2	0	0	24	9	33
105	sub-06	2	0	1	28	6	34
106	sub-06	2	1	0	34	1	35
107	sub-06	2	1	1	24	7	31
108	sub-06	3	0	0	29	5	34
109	sub-06	3	0	1	30	4	34
110	sub-06	3	1	0	31	5	36
111	sub-06	3	1	1	31	4	35
112	sub-06	4	0	0	25	9	34
113	sub-06	4	0	1	30	5	35
114	sub-06	4	1	0	32	4	36
115	sub-06	4	1	1	27	7	34
116	sub-06	5	0	0	27	6	33
117	sub-06	5	0	1	28	5	33
118	sub-06	5	1	0	31	3	34
119	sub-06	5	1	1	34	2	36
120	sub-08	1	0	0	24	9	33
121	sub-08	1	0	1	27	5	32
122	sub-08	1	1	0	35	0	35
123	sub-08	1	1	1	23	12	35
124	sub-08	2	0	0	28	6	34
125	sub-08	2	0	1	25	11	36
126	sub-08	2	1	0	26	9	35
127	sub-08	2	1	1	23	13	36
128	sub-08	3	0	0	26	7	33
129	sub-08	3	0	1	26	8	34
130	sub-08	3	1	0	32	4	36
131	sub-08	3	1	1	27	8	35
132	sub-08	4	0	0	21	14	35
133	sub-08	4	0	1	24	9	33
134	sub-08	4	1	0	36	0	36
135	sub-08	4	1	1	32	4	36
136	sub-08	5	0	0	29	6	35
137	sub-08	5	0	1	25	9	34
138	sub-08	5	1	0	33	2	35
139	sub-08	5	1	1	30	5	35
140	sub-09	1	0	0	24	8	32
141	sub-09	1	0	1	25	11	36
142	sub-09	1	1	0	32	3	35
143	sub-09	1	1	1	28	7	35
144	sub-09	2	0	0	21	13	34
145	sub-09	2	0	1	27	7	34
146	sub-09	2	1	0	35	0	35
147	sub-09	2	1	1	31	3	34
148	sub-09	3	0	0	26	8	34
149	sub-09	3	0	1	26	9	35
150	sub-09	3	1	0	34	2	36
151	sub-09	3	1	1	34	1	35
152	sub-09	4	0	0	26	8	34
153	sub-09	4	0	1	30	5	35
154	sub-09	4	1	0	35	1	36
155	sub-09	4	1	1	30	5	35
156	sub-09	5	0	0	21	12	33
157	sub-09	5	0	1	26	7	33
158	sub-09	5	1	0	32	4	36
159	sub-09	5	1	1	29	6	35
160	sub-10	1	0	0	22	11	33
161	sub-10	1	0	1	22	11	33
162	sub-10	1	1	0	33	3	36
163	sub-10	1	1	1	29	7	36
164	sub-10	2	0	0	30	5	35
165	sub-10	2	0	1	30	5	35
166	sub-10	2	1	0	33	1	34
167	sub-10	2	1	1	35	1	36
168	sub-10	3	0	0	31	5	36
169	sub-10	3	0	1	30	5	35
170	sub-10	3	1	0	35	1	36
171	sub-10	3	1	1	31	5	36
172	sub-10	4	0	0	29	4	33
173	sub-10	4	0	1	28	6	34
174	sub-10	4	1	0	33	3	36
175	sub-10	4	1	1	32	4	36
176	sub-10	5	0	0	28	5	33
177	sub-10	5	0	1	26	6	32
178	sub-10	5	1	0	35	1	36
179	sub-10	5	1	1	34	2	36
180	sub-11	1	0	0	27	9	36
181	sub-11	1	0	1	19	13	32
182	sub-11	1	1	0	33	3	36
183	sub-11	1	1	1	29	6	35
184	sub-11	2	0	0	28	6	34
185	sub-11	2	0	1	31	3	34
186	sub-11	2	1	0	34	1	35
187	sub-11	2	1	1	33	2	35
188	sub-11	3	0	0	27	8	35
189	sub-11	3	0	1	28	5	33
190	sub-11	3	1	0	33	2	35
191	sub-11	3	1	1	26	8	34
192	sub-11	4	0	0	26	8	34
193	sub-11	4	0	1	26	8	34
194	sub-11	4	1	0	35	0	35
195	sub-11	4	1	1	29	7	36
196	sub-11	5	0	0	23	11	34
197	sub-11	5	0	1	31	2	33
198	sub-11	5	1	0	28	6	34
199	sub-11	5	1	1	32	3	35
200	sub-12	1	0	0	19	14	33
201	sub-12	1	0	1	22	14	36
202	sub-12	1	1	0	30	6	36
203	sub-12	1	1	1	19	15	34
204	sub-12	2	0	0	24	9	33
205	sub-12	2	0	1	25	9	34
206	sub-12	2	1	0	29	5	34
207	sub-12	2	1	1	29	6	35
208	sub-12	3	0	0	20	13	33
209	sub-12	3	0	1	20	14	34
210	sub-12	3	1	0	34	2	36
211	sub-12	3	1	1	30	6	36
212	sub-12	4	0	0	19	15	34
213	sub-12	4	0	1	22	13	35
214	sub-12	4	1	0	33	2	35
215	sub-12	4	1	1	25	8	33
216	sub-12	5	0	0	22	10	32
217	sub-12	5	0	1	18	16	34
218	sub-12	5	1	0	31	4	35
219	sub-12	5	1	1	33	3	36
220	sub-13	1	0	0	25	10	35
221	sub-13	1	0	1	28	7	35
222	sub-13	1	1	0	30	4	34
223	sub-13	1	1	1	25	9	34
224	sub-13	2	0	0	20	12	32
225	sub-13	2	0	1	23	12	35
226	sub-13	2	1	0	30	5	35
227	sub-13	2	1	1	26	9	35
228	sub-13	3	0	0	26	6	32
229	sub-13	3	0	1	29	4	33
230	sub-13	3	1	0	30	5	35
231	sub-13	3	1	1	32	4	36
232	sub-13	4	0	0	28	5	33
233	sub-13	4	0	1	26	9	35
234	sub-13	4	1	0	32	2	34
235	sub-13	4	1	1	30	6	36
236	sub-13	5	0	0	23	8	31
237	sub-13	5	0	1	25	9	34
238	sub-13	5	1	0	27	8	35
239	sub-13	5	1	1	26	9	35
240	sub-14	1	0	0	21	14	35
241	sub-14	1	0	1	23	13	36
242	sub-14	1	1	0	33	3	36
243	sub-14	1	1	1	29	7	36
244	sub-14	2	0	0	25	10	35
245	sub-14	2	0	1	31	3	34
246	sub-14	2	1	0	34	2	36
247	sub-14	2	1	1	33	3	36
248	sub-14	3	0	0	23	13	36
249	sub-14	3	0	1	30	5	35
250	sub-14	3	1	0	32	4	36
251	sub-14	3	1	1	25	9	34
252	sub-14	4	0	0	22	13	35
253	sub-14	4	0	1	24	12	36
254	sub-14	4	1	0	31	5	36
255	sub-14	4	1	1	32	4	36
256	sub-14	5	0	0	17	16	33
257	sub-14	5	0	1	24	8	32
258	sub-14	5	1	0	29	5	34
259	sub-14	5	1	1	34	2	36
260	sub-15	1	0	0	26	8	34
261	sub-15	1	0	1	23	11	34
262	sub-15	1	1	0	32	3	35
263	sub-15	1	1	1	32	2	34
264	sub-15	2	0	0	26	6	32
265	sub-15	2	0	1	27	9	36
266	sub-15	2	1	0	36	0	36
267	sub-15	2	1	1	26	8	34
268	sub-15	3	0	0	25	7	32
269	sub-15	3	0	1	27	6	33
270	sub-15	3	1	0	34	2	36
271	sub-15	3	1	1	26	8	34
272	sub-15	4	0	0	24	10	34
273	sub-15	4	0	1	22	13	35
274	sub-15	4	1	0	29	6	35
275	sub-15	4	1	1	33	1	34
276	sub-15	5	0	0	24	11	35
277	sub-15	5	0	1	24	10	34
278	sub-15	5	1	0	33	2	35
279	sub-15	5	1	1	29	6	35
280	sub-16	1	0	0	22	14	36
281	sub-16	1	0	1	19	14	33
282	sub-16	1	1	0	35	1	36
283	sub-16	1	1	1	33	2	35
284	sub-16	2	0	0	27	9	36
285	sub-16	2	0	1	29	6	35
286	sub-16	2	1	0	31	5	36
287	sub-16	2	1	1	27	7	34
288	sub-16	3	0	0	28	5	33
289	sub-16	3	0	1	23	10	33
290	sub-16	3	1	0	31	3	34
291	sub-16	3	1	1	24	10	34
292	sub-16	4	0	0	22	11	33
293	sub-16	4	0	1	25	7	32
294	sub-16	4	1	0	30	4	34
295	sub-16	4	1	1	30	4	34
296	sub-16	5	0	0	25	9	34
297	sub-16	5	0	1	26	9	35
298	sub-16	5	1	0	25	9	34
299	sub-16	5	1	1	26	8	34
300	sub-18	1	0	0	23	10	33
301	sub-18	1	0	1	20	16	36
302	sub-18	1	1	0	32	4	36
303	sub-18	1	1	1	30	6	36
304	sub-18	2	0	0	25	9	34
305	sub-18	2	0	1	15	20	35
306	sub-18	2	1	0	27	8	35
307	sub-18	2	1	1	29	6	35
308	sub-18	3	0	0	21	12	33
309	sub-18	3	0	1	20	16	36
310	sub-18	3	1	0	20	15	35
311	sub-18	3	1	1	21	15	36
312	sub-18	4	0	0	22	12	34
313	sub-18	4	0	1	25	10	35
314	sub-18	4	1	0	28	7	35
315	sub-18	4	1	1	27	9	36
316	sub-18	5	0	0	27	8	35
317	sub-18	5	0	1	22	11	33
318	sub-18	5	1	0	30	6	36
319	sub-18	5	1	1	29	6	35
320	sub-19	1	0	0	25	9	34
321	sub-19	1	0	1	26	8	34
322	sub-19	1	1	0	29	6	35
323	sub-19	1	1	1	34	2	36
324	sub-19	2	0	0	21	15	36
325	sub-19	2	0	1	27	7	34
326	sub-19	2	1	0	33	3	36
327	sub-19	2	1	1	25	10	35
328	sub-19	3	0	0	29	6	35
329	sub-19	3	0	1	24	11	35
330	sub-19	3	1	0	31	4	35
331	sub-19	3	1	1	31	4	35
332	sub-19	4	0	0	23	12	35
333	sub-19	4	0	1	23	10	33
334	sub-19	4	1	0	33	2	35
335	sub-19	4	1	1	27	7	34
336	sub-19	5	0	0	23	11	34
337	sub-19	5	0	1	27	8	35
338	sub-19	5	1	0	30	6	36
339	sub-19	5	1	1	26	9	35
340	sub-20	1	0	0	22	11	33
341	sub-20	1	0	1	25	9	34
342	sub-20	1	1	0	31	4	35
343	sub-20	1	1	1	27	7	34
344	sub-20	2	0	0	27	7	34
345	sub-20	2	0	1	27	8	35
346	sub-20	2	1	0	31	5	36
347	sub-20	2	1	1	35	0	35
348	sub-20	3	0	0	25	9	34
349	sub-20	3	0	1	27	7	34
350	sub-20	3	1	0	31	5	36
351	sub-20	3	1	1	29	7	36
352	sub-20	4	0	0	28	6	34
353	sub-20	4	0	1	23	10	33
354	sub-20	4	1	0	33	3	36
355	sub-20	4	1	1	30	5	35
356	sub-20	5	0	0	29	6	35
357	sub-20	5	0	1	23	11	34
358	sub-20	5	1	0	35	1	36
359	sub-20	5	1	1	30	4	34
360	sub-21	1	0	0	28	6	34
361	sub-21	1	0	1	27	8	35
362	sub-21	1	1	0	31	4	35
363	sub-21	1	1	1	32	4	36
364	sub-21	2	0	0	15	19	34
365	sub-21	2	0	1	17	17	34
366	sub-21	2	1	0	24	10	34
367	sub-21	2	1	1	27	9	36
368	sub-21	3	0	0	23	13	36
369	sub-21	3	0	1	25	11	36
370	sub-21	3	1	0	28	7	35
371	sub-21	3	1	1	24	12	36
372	sub-21	4	0	0	26	8	34
373	sub-21	4	0	1	29	6	35
374	sub-21	4	1	0	32	4	36
375	sub-21	4	1	1	29	4	33
376	sub-21	5	0	0	25	9	34
377	sub-21	5	0	1	26	9	35
378	sub-21	5	1	0	30	6	36
379	sub-21	5	1	1	27	8	35
380	sub-22	1	0	0	26	9	35
381	sub-22	1	0	1	28	8	36
382	sub-22	1	1	0	33	1	34
383	sub-22	1	1	1	33	3	36
384	sub-22	2	0	0	20	13	33
385	sub-22	2	0	1	27	9	36
386	sub-22	2	1	0	31	5	36
387	sub-22	2	1	1	29	5	34
388	sub-22	3	0	0	23	10	33
389	sub-22	3	0	1	25	10	35
390	sub-22	3	1	0	29	6	35
391	sub-22	3	1	1	25	11	36
392	sub-22	4	0	0	25	11	36
393	sub-22	4	0	1	24	12	36
394	sub-22	4	1	0	33	2	35
395	sub-22	4	1	1	28	8	36
396	sub-22	5	0	0	19	14	33
397	sub-22	5	0	1	27	6	33
398	sub-22	5	1	0	31	5	36
399	sub-22	5	1	1	29	7	36
400	sub-24	1	0	0	20	13	33
401	sub-24	1	0	1	23	11	34
402	sub-24	1	1	0	29	6	35
403	sub-24	1	1	1	26	8	34
404	sub-24	2	0	0	20	16	36
405	sub-24	2	0	1	23	12	35
406	sub-24	2	1	0	28	8	36
407	sub-24	2	1	1	28	7	35
408	sub-24	3	0	0	20	15	35
409	sub-24	3	0	1	22	10	32
410	sub-24	3	1	0	29	7	36
411	sub-24	3	1	1	26	8	34
412	sub-24	4	0	0	18	17	35
413	sub-24	4	0	1	16	16	32
414	sub-24	4	1	0	28	8	36
415	sub-24	4	1	1	23	12	35
416	sub-24	5	0	0	19	17	36
417	sub-24	5	0	1	19	15	34
418	sub-24	5	1	0	28	7	35
419	sub-24	5	1	1	27	8	35
420	sub-26	1	0	0	30	4	34
421	sub-26	1	0	1	27	5	32
422	sub-26	1	1	0	32	4	36
423	sub-26	1	1	1	28	7	35
424	sub-26	2	0	0	30	4	34
425	sub-26	2	0	1	33	3	36
426	sub-26	2	1	0	33	2	35
427	sub-26	2	1	1	32	4	36
428	sub-26	3	0	0	25	9	34
429	sub-26	3	0	1	22	12	34
430	sub-26	3	1	0	29	7	36
431	sub-26	3	1	1	29	3	32
432	sub-26	4	0	0	27	6	33
433	sub-26	4	0	1	27	9	36
434	sub-26	4	1	0	30	4	34
435	sub-26	4	1	1	28	7	35
436	sub-26	5	0	0	22	11	33
437	sub-26	5	0	1	32	2	34
438	sub-26	5	1	0	34	2	36
439	sub-26	5	1	1	27	9	36
440	sub-28	1	0	0	23	11	34
441	sub-28	1	0	1	28	7	35
442	sub-28	1	1	0	31	3	34
443	sub-28	1	1	1	27	9	36
444	sub-28	2	0	0	28	5	33
445	sub-28	2	0	1	29	5	34
446	sub-28	2	1	0	32	4	36
447	sub-28	2	1	1	30	6	36
448	sub-28	3	0	0	27	9	36
449	sub-28	3	0	1	27	8	35
450	sub-28	3	1	0	35	1	36
451	sub-28	3	1	1	33	2	35
452	sub-28	4	0	0	31	2	33
453	sub-28	4	0	1	28	6	34
454	sub-28	4	1	0	35	1	36
455	sub-28	4	1	1	32	2	34
456	sub-28	5	0	0	28	6	34
457	sub-28	5	0	1	22	13	35
458	sub-28	5	1	0	33	2	35
459	sub-28	5	1	1	30	6	36
460	sub-29	1	0	0	27	6	33
461	sub-29	1	0	1	25	10	35
462	sub-29	1	1	0	30	5	35
463	sub-29	1	1	1	30	4	34
464	sub-29	2	0	0	26	10	36
465	sub-29	2	0	1	25	8	33
466	sub-29	2	1	0	33	3	36
467	sub-29	2	1	1	29	6	35
468	sub-29	3	0	0	27	7	34
469	sub-29	3	0	1	25	10	35
470	sub-29	3	1	0	25	10	35
471	sub-29	3	1	1	25	9	34
472	sub-29	4	0	0	26	7	33
473	sub-29	4	0	1	25	9	34
474	sub-29	4	1	0	34	2	36
475	sub-29	4	1	1	28	7	35
476	sub-29	5	0	0	26	7	33
477	sub-29	5	0	1	23	11	34
478	sub-29	5	1	0	28	8	36
479	sub-29	5	1	1	31	4	35
480	sub-30	1	0	0	31	2	33
481	sub-30	1	0	1	29	7	36
482	sub-30	1	1	0	36	0	36
483	sub-30	1	1	1	29	7	36
484	sub-30	2	0	0	29	5	34
485	sub-30	2	0	1	27	7	34
486	sub-30	2	1	0	33	3	36
487	sub-30	2	1	1	32	3	35
488	sub-30	3	0	0	31	2	33
489	sub-30	3	0	1	32	3	35
490	sub-30	3	1	0	34	2	36
491	sub-30	3	1	1	33	3	36
492	sub-30	4	0	0	30	4	34
493	sub-30	4	0	1	36	0	36
494	sub-30	4	1	0	33	2	35
495	sub-30	4	1	1	32	4	36
496	sub-30	5	0	0	32	3	35
497	sub-30	5	0	1	34	2	36
498	sub-30	5	1	0	35	1	36
499	sub-30	5	1	1	31	5	36
500	sub-31	1	0	0	23	10	33
501	sub-31	1	0	1	25	10	35
502	sub-31	1	1	0	27	7	34
503	sub-31	1	1	1	30	5	35
504	sub-31	2	0	0	23	12	35
505	sub-31	2	0	1	21	13	34
506	sub-31	2	1	0	32	3	35
507	sub-31	2	1	1	25	8	33
508	sub-31	3	0	0	20	15	35
509	sub-31	3	0	1	17	19	36
510	sub-31	3	1	0	22	13	35
511	sub-31	3	1	1	19	16	35
512	sub-31	4	0	0	22	13	35
513	sub-31	4	0	1	13	20	33
514	sub-31	4	1	0	22	14	36
515	sub-31	4	1	1	29	6	35
516	sub-31	5	0	0	18	16	34
517	sub-31	5	0	1	17	18	35
518	sub-31	5	1	0	18	17	35
519	sub-31	5	1	1	18	18	36
520	sub-32	1	0	0	13	21	34
521	sub-32	1	0	1	17	18	35
522	sub-32	1	1	0	29	7	36
523	sub-32	1	1	1	21	14	35
524	sub-32	2	0	0	18	14	32
525	sub-32	2	0	1	9	25	34
526	sub-32	2	1	0	27	9	36
527	sub-32	2	1	1	20	16	36
528	sub-32	3	0	0	15	19	34
529	sub-32	3	0	1	18	18	36
530	sub-32	3	1	0	21	14	35
531	sub-32	3	1	1	28	7	35
532	sub-32	4	0	0	19	14	33
533	sub-32	4	0	1	25	11	36
534	sub-32	4	1	0	23	12	35
535	sub-32	4	1	1	24	11	35
536	sub-32	5	0	0	14	20	34
537	sub-32	5	0	1	19	16	35
538	sub-32	5	1	0	22	13	35
539	sub-32	5	1	1	22	13	35
540	sub-33	1	0	0	23	10	33
541	sub-33	1	0	1	26	8	34
542	sub-33	1	1	0	33	3	36
543	sub-33	1	1	1	25	9	34
544	sub-33	2	0	0	17	17	34
545	sub-33	2	0	1	29	7	36
546	sub-33	2	1	0	29	6	35
547	sub-33	2	1	1	23	13	36
548	sub-33	3	0	0	26	9	35
549	sub-33	3	0	1	27	8	35
550	sub-33	3	1	0	27	9	36
551	sub-33	3	1	1	28	8	36
552	sub-33	4	0	0	20	16	36
553	sub-33	4	0	1	26	8	34
554	sub-33	4	1	0	25	10	35
555	sub-33	4	1	1	23	13	36
556	sub-33	5	0	0	23	9	32
557	sub-33	5	0	1	25	9	34
558	sub-33	5	1	0	29	7	36
559	sub-33	5	1	1	26	9	35
560	sub-35	1	0	0	34	0	34
561	sub-35	1	0	1	34	1	35
562	sub-35	1	1	0	36	0	36
563	sub-35	1	1	1	32	2	34
564	sub-35	2	0	0	32	1	33
565	sub-35	2	0	1	30	4	34
566	sub-35	2	1	0	34	0	34
567	sub-35	2	1	1	31	4	35
568	sub-35	3	0	0	31	3	34
569	sub-35	3	0	1	33	1	34
570	sub-35	3	1	0	34	1	35
571	sub-35	3	1	1	33	3	36
572	sub-35	4	0	0	35	1	36
573	sub-35	4	0	1	31	1	32
574	sub-35	4	1	0	34	0	34
575	sub-35	4	1	1	31	3	34
576	sub-35	5	0	0	31	2	33
577	sub-35	5	0	1	32	2	34
578	sub-35	5	1	0	35	0	35
579	sub-35	5	1	1	33	1	34
580	sub-37	1	0	0	19	14	33
581	sub-37	1	0	1	21	13	34
582	sub-37	1	1	0	31	5	36
583	sub-37	1	1	1	32	3	35
584	sub-37	2	0	0	19	15	34
585	sub-37	2	0	1	22	12	34
586	sub-37	2	1	0	31	5	36
587	sub-37	2	1	1	34	1	35
588	sub-37	3	0	0	24	10	34
589	sub-37	3	0	1	26	9	35
590	sub-37	3	1	0	31	4	35
591	sub-37	3	1	1	32	3	35
592	sub-37	4	0	0	23	11	34
593	sub-37	4	0	1	25	7	32
594	sub-37	4	1	0	31	5	36
595	sub-37	4	1	1	32	3	35
596	sub-37	5	0	0	26	7	33
597	sub-37	5	0	1	23	9	32
598	sub-37	5	1	0	33	3	36
599	sub-37	5	1	1	30	6	36
600	sub-39	1	0	0	26	9	35
601	sub-39	1	0	1	26	8	34
602	sub-39	1	1	0	26	10	36
603	sub-39	1	1	1	32	4	36
604	sub-39	2	0	0	29	4	33
605	sub-39	2	0	1	29	6	35
606	sub-39	2	1	0	34	2	36
607	sub-39	2	1	1	30	6	36
608	sub-39	3	0	0	28	6	34
609	sub-39	3	0	1	29	6	35
610	sub-39	3	1	0	32	3	35
611	sub-39	3	1	1	30	3	33
612	sub-39	4	0	0	32	3	35
613	sub-39	4	0	1	26	9	35
614	sub-39	4	1	0	35	0	35
615	sub-39	4	1	1	27	7	34
616	sub-39	5	0	0	29	6	35
617	sub-39	5	0	1	34	2	36
618	sub-39	5	1	0	33	3	36
619	sub-39	5	1	1	30	5	35
620	sub-40	1	0	0	33	1	34
621	sub-40	1	0	1	31	4	35
622	sub-40	1	1	0	35	1	36
623	sub-40	1	1	1	27	8	35
624	sub-40	2	0	0	31	4	35
625	sub-40	2	0	1	34	0	34
626	sub-40	2	1	0	36	0	36
627	sub-40	2	1	1	31	5	36
628	sub-40	3	0	0	34	0	34
629	sub-40	3	0	1	32	4	36
630	sub-40	3	1	0	36	0	36
631	sub-40	3	1	1	23	12	35
632	sub-40	4	0	0	33	0	33
633	sub-40	4	0	1	34	1	35
634	sub-40	4	1	0	33	3	36
635	sub-40	4	1	1	27	6	33
636	sub-40	5	0	0	32	2	34
637	sub-40	5	0	1	32	2	34
638	sub-40	5	1	0	35	1	36
639	sub-40	5	1	1	33	3	36
640	sub-41	1	0	0	26	8	34
641	sub-41	1	0	1	29	6	35
642	sub-41	1	1	0	32	3	35
643	sub-41	1	1	1	31	5	36
644	sub-41	2	0	0	25	7	32
645	sub-41	2	0	1	31	4	35
646	sub-41	2	1	0	34	2	36
647	sub-41	2	1	1	32	1	33
648	sub-41	3	0	0	29	6	35
649	sub-41	3	0	1	31	3	34
650	sub-41	3	1	0	32	3	35
651	sub-41	3	1	1	31	2	33
652	sub-41	4	0	0	30	3	33
653	sub-41	4	0	1	31	3	34
654	sub-41	4	1	0	35	1	36
655	sub-41	4	1	1	23	12	35
656	sub-41	5	0	0	28	6	34
657	sub-41	5	0	1	28	5	33
658	sub-41	5	1	0	28	7	35
659	sub-41	5	1	1	30	5	35
660	sub-43	1	0	0	25	7	32
661	sub-43	1	0	1	25	11	36
662	sub-43	1	1	0	33	3	36
663	sub-43	1	1	1	31	5	36
664	sub-43	2	0	0	28	4	32
665	sub-43	2	0	1	24	12	36
666	sub-43	2	1	0	33	1	34
667	sub-43	2	1	1	31	4	35
668	sub-43	3	0	0	28	4	32
669	sub-43	3	0	1	29	5	34
670	sub-43	3	1	0	34	2	36
671	sub-43	3	1	1	30	4	34
672	sub-43	4	0	0	30	6	36
673	sub-43	4	0	1	29	4	33
674	sub-43	4	1	0	36	0	36
675	sub-43	4	1	1	32	3	35
676	sub-43	5	0	0	28	5	33
677	sub-43	5	0	1	34	1	35
678	sub-43	5	1	0	34	0	34
679	sub-43	5	1	1	31	3	34
